# Supplementary material for: Nonlinear association between wet-bulb globe temperature and maternal hypertensive disorders burden: a global analysis from 1990 to 2021
Source: Front Public Health. 2025 Oct 10;13:1678469. doi: 10.3389/fpubh.2025.1678469 (PMC12549697; doi:10.3389/fpubh.2025.1678469)
Supplement: Supplementary Table 1 — Comparison of model fit between linear and restricted cubic spline (RCS) terms for WBGT in Predicting Age-Standardized YLDs for Maternal Hypertensive Disorders (MHD AS-YLDs) Across SDI Groups and Globally. This table presents the goodness-of-fit comparison between models using linear terms vs. RCS terms for WBGT across different Sociodemographic Index (SDI) groups and at the global level. Metrics include residual sum of squares (RSS) and F-statistics for evaluating model improvement. [file Data_Sheet_1.csv]

resdf_linear	resdf_spline	rss_linear	rss_spline	F	p_value	group
979	976	220.1	213.7	9.76	<0.001	high
1147	1144	70.2	60.8	59.05	<0.001	low
1024	1021	229.1	212.2	27.16	<0.001	low-median
1196	1193	207.2	163.8	105.37	<0.001	median
1008	1005	167	130.6	93.49	<0.001	high-median
5394	5391	1282.1	1198.9	124.73	<0.001	global
