# Supplementary material for: Nonlinear association between wet-bulb globe temperature and maternal hypertensive disorders burden: a global analysis from 1990 to 2021
Source: Front Public Health. 2025 Oct 10;13:1678469. doi: 10.3389/fpubh.2025.1678469 (PMC12549697; doi:10.3389/fpubh.2025.1678469)
Supplement: Supplementary Table 2 — Comparison of model fit (AIC/BIC) for the association between WBGT and MHD AS-YLDs. Linear, quadratic, 3rd-degree polynomial, RCS (3- and 4-knot), and GAM models were fitted with the same covariates. Lower values indicate better fit. [file Data_Sheet_2.csv]

model	df	AIC	BIC
RCS (4 knots: 5/35/65/95%)	5340	7177.4567460811195	7474.060155290725
RCS (3 knots: 10/50/90%)	5341	7265.189772006983	7555.201994345263
GAM s(wbgt,k=5)	5341.051286242242	7269.242452790381	7558.916637922115
Polynomial(3rd)	5342	7319.24987389863	7602.670909365585
Linear	5344	7608.269485134848	7878.508146859155
Quadratic	5343	7610.185927684803	7887.015776280435
