# Supplementary material for: Nonlinear association between wet-bulb globe temperature and maternal hypertensive disorders burden: a global analysis from 1990 to 2021
Source: Front Public Health. 2025 Oct 10;13:1678469. doi: 10.3389/fpubh.2025.1678469 (PMC12549697; doi:10.3389/fpubh.2025.1678469)
Supplement: Supplementary Table 3 — Variance inflation factors (VIF) for covariates. Variance inflation factors were calculated for all covariates included in the fully adjusted models to assess potential multicollinearity. All VIF values were below the commonly accepted threshold of five, suggesting that the covariates were sufficiently independent and that multicollinearity was unlikely to bias coefficient estimates. This finding confirms the robustness of the regression results and supports the validity of including socioeconomic, behavioral, and environmental factors simultaneously in the models. [file Data_Sheet_3.csv]

Variable	VIF
sdi	3.77
`High body-mass index`	1.76
`Iron deficiency`	1.29
Tobacco	1.57
`High alcohol use`	2.62
`Ambient ozone pollution`	1.48
`Nitrogen dioxide pollution`	1.69
